# Supplementary material for: Identification of Reference Genes for Quantitative Gene Expression Studies in Three Tissues of Japanese Quail
Source: Genes (Basel). 2019 Mar 4;10(3):197. doi: 10.3390/genes10030197 (PMC6470639; doi:10.3390/genes10030197)
Supplement: Supplementary file 1 [file genes-10-00197-s001.zip]

Archive with 3 entries (3 files):
- VitorinoCarvalho_FigSupp1.pdf
- VitorinoCarvalho_FigSupp2.pdf
- VitorinoCarvalho_FigSupp3.pdf
